# Supplementary material for: Evaluation of phylogenetic reconstruction methods using bacterial whole genomes: a simulation based study
Source: Wellcome Open Res. 2018 May 29;3:33. Originally published 2018 Mar 23. [Version 2] doi: 10.12688/wellcomeopenres.14265.2 (PMC5930550; doi:10.12688/wellcomeopenres.14265.2)
Supplement: Supplementary file 1 [file wellcomeopenres-3-15939-s0000.tgz]

Archive with 1 entries (1 files):
- fa0c995b-0b41-4fa4-8c83-6eb71d62ced9.pdf
